# Supplementary material for: The Skin-Whitening and Antioxidant Effects of Protocatechuic Acid (PCA) Derivatives in Melanoma and Fibroblast Cell Lines
Source: Curr Issues Mol Biol. 2023 Mar 6;45(3):2157–69. doi: 10.3390/cimb45030138 (PMC10047566; doi:10.3390/cimb45030138)
Supplement: Supplementary file 1 [file cimb-45-00138-s001.zip]

Archive with 1 entries (1 files):
- cimb-2169903-supplementary.pdf
